# Supplementary material for: Green Hydrothermal Synthesis of Mn3O4 Nano-Octahedra Using Carménère Grape Pomace Extract and Evaluation of Their Properties for Energy Storage and Electrocatalysis
Source: Nanomaterials (Basel). 2025 Aug 20;15(16):1282. doi: 10.3390/nano15161282 (PMC12389097; doi:10.3390/nano15161282)
Supplement: Supplementary file 1 [file nanomaterials-15-01282-s001.zip]

Archive with 1 entries (1 files):
- nanomaterials-3778986-supplementary.pdf
